# Supplementary material for: Evaluation of Acrylamide/α-Lipoic Acid Statistical Copolymers as Degradable Water-Soluble Kinetic Gas Hydrate Inhibitors
Source: Polymers (Basel). 2025 Nov 25;17(23):3125. doi: 10.3390/polym17233125 (PMC12694544; doi:10.3390/polym17233125)
Supplement: Supplementary file 1 [file polymers-17-03125-s001.zip]

Archive with 1 entries (1 files):
- polymers-3962092-supplementary.pdf
